# Supplementary material for: Talaromyces sp. Ethyl Acetate Crude Extract as Potential Mosquitocide to Control Culex pipiens quinquefasciatus
Source: Molecules. 2023 Sep 15;28(18):6642. doi: 10.3390/molecules28186642 (PMC10534940; doi:10.3390/molecules28186642)
Supplement: Supplementary file 1 [file molecules-28-06642-s001.zip]

Archive with 1 entries (1 files):
- molecules-2578020-supplementary.pdf
